# Supplementary material for: Chemical Constituents from Soft Coral Clavularia spp. Demonstrate Antiproliferative Effects on Oral Cancer Cells
Source: Mar Drugs. 2023 Oct 8;21(10):529. doi: 10.3390/md21100529 (PMC10608145; doi:10.3390/md21100529)
Supplement: Supplementary file 1 [file marinedrugs-21-00529-s001.zip]

Archive with 1 entries (1 files):
- marinedrugs-2639781-supplementary.pdf
